# Supplementary material for: Targeting SARS-CoV-2 Macrodomain-1 to Restore the Innate Immune Response Using In Silico Screening of Medicinal Compounds and Free Energy Calculation Approaches
Source: Viruses. 2023 Sep 12;15(9):1907. doi: 10.3390/v15091907 (PMC10538035; doi:10.3390/v15091907)
Supplement: Supplementary file 1 [file viruses-15-01907-s001.zip]

Archive with 1 entries (1 files):
- viruses-2536335-supplementary.pdf
